# Supplementary material for: Comparison of semi-automated methods to quantify infarct size and area at risk by cardiovascular magnetic resonance imaging at 1.5T and 3.0T field strengths
Source: BMC Res Notes. 2015 Feb 25;8:52. doi: 10.1186/s13104-015-1007-1 (PMC4347654; doi:10.1186/s13104-015-1007-1)
Supplement: Additional file 6: — 1.5T dataset for IS and AAR quantification. [file 13104_2015_1007_MOESM6_ESM.xls]

## Sheet: JK v SN for IS and STIR (grams)
FWHM													5SD
Study	SN ROI FWHM	JK ROI FWHM	SN IS	JK IS	GPM MAN IS	Mean IS	JK-SN	MVO SN	MVO JK	Mean MVO	JK-SN		Study	SN ROI 5SD	JK ROI 5SD	SN IS	JK IS	Mean IS	JK-SN	MVO SN	MVO JK	Mean MVO	JK-SN
X623	1022	1022	8.52	7.57	6.1	8.045	-0.95	0.58	0	0.29	-0.58		X623	1290	1115	5	6.05	5.525	1.05	0.65	0	0.325	-0.65
X630	1035	1035	10.94	10.81	12.3	10.875	-0.13	0.69	0.77	0.73	0.08		X630	888	970	14.27	12.09	13.18	-2.18	0.53	0.74	0.635	0.21
X641	894	894	12.18	11.52	8.9	11.85	-0.66	0	0	0	0		X641	1128	942	6.39	10.09	8.24	3.7	0	0	0	0
X670	37	37	16.77	16	13.69	16.385	-0.77	1.32	1.07	1.195	-0.25		X670	13	12	34.19	34.25	34.22	0.06	0.05	0.02	0.035	-0.03
X685	35	35	11.75	11.78	14	11.765	0.03	0	0	0	0		X685	17	18	22.07	21.93	22	-0.14	0	0	0	0
X689	21	26	31.88	22.35	30.5	27.115	-9.53	8.05	7.82	7.935	-0.23		X689	16	14	39.08	45.27	42.175	6.19	7	7.02	7.01	0.02
X717	32	32	39.53	46.34	45.7	42.935	6.81	10.52	13.72	12.12	3.2		X717	18	18	61.1	65.95	63.525	4.85	4.11	4.15	4.13	0.04
X731	29	29	13.88	12.68	7.4	13.28	-1.2	0	0.21	0.105	0.21		X731	28	28	14.75	13.4	14.075	-1.35	0	0.12	0.06	0.12
X797	57	53	24.75	30.92	30.09	27.835	6.17	1.42	0.71	1.065	-0.71		X797	20	25	56.97	60.21	58.59	3.24	0	0	0	0
254-125	42	41	36.09	43.31	30.51	39.7	7.22	6.52	6.59	6.555	0.07		254-125	49	39	30.49	44.97	37.73	14.48	8.51	5.93	7.22	-2.58
SD differences							5.00996				1.10206		SD differences						4.8762				0.837762
1.96SD							9.81952				2.16004		1.96SD						9.55736				1.64201
Mean diff							0.699				0.179		Mean diff						2.99				-0.287
plus 1.96SD							10.5185				2.33904		plus 1.96SD						12.5474				1.35501
minus 1.96SD							-9.12052				-1.98104		minus 1.96SD						-6.56736				-1.92901
CoV							23.8814				36.7416		CoV						16.2942				43.1503
mean			20.629	21.328			20.9785	2.91	3.089		2.9995		mean			28.431	31.421		29.926	2.085	1.798		1.9415
ICC							0.93				0.97		ICC						0.97				0.96
sum diffs							6.99				1.79		sum diffs						29.9				-2.87
Abs difference (%)							3.33198				5.96766		Abs difference (%)						9.99131				-14.7824
Study	SN ROI 2SD	JK ROI 2SD	SN AAR	JK AAR		Mean IS	JK-SN	IMH SN	IMH JK	Mean IMH	JK-SN
X623	1112	1094	35.98	39.81		37.895	3.83	0	0	0	0
X630	1323	1356	29.21	28.77		28.99	-0.44	0.66	0.73	0.695	0.07
X641	1401	1343	28.75	34.81		31.78	6.06	0	0	0	0
X670	82	81	30.24	33.14		31.69	2.9	0.58	0.44	0.51	-0.14
X685	96	98	26.55	27.53		27.04	0.98	0	0	0	0
X689	70	69	45.13	52.34		48.735	7.21	8.57	5.34	6.955	-3.23
X717	149	149	59.53	64.21		61.87	4.68	0.03	0.44	0.235	0.41
X731	110	105	28.6	29.47		29.035	0.87	0	0	0	0
X797	135	132	60.27	72.99		66.63	12.72	0	0	0	0		Mean IS		man	5sd	auto
254-125	140	139	38.65	41.39		40.02	2.74	4.21	3.53	3.87	-0.68		fwhm	20.98	9.045	5.525	17.26
SD differences							3.83356				1.04421		5sd	29.93	19.35	13.18	22.41
1.96SD							7.51378				2.04666		auto	32.32	20.23	8.24	26.325
Mean diff							4.155				-0.357		man	28.6	26.125	34.22	25.7
plus 1.96SD							11.6688				1.68966				14.84	22	18.015			0.453915	p (5 v auto)
minus 1.96SD							-3.35878				-2.40366				39.26	42.175	44.775				p (auto v man)
CoV							9.49641				85.1376				60.88	63.525	61.14
mean			38.291	42.446			40.3685	1.405	1.048		1.2265				16.03	14.075	22.31
ICC							0.93				0.9				48.605	58.59	45.355
sum diffs							41.55				-3.57				31.64	37.73	39.9
Abs difference (%)							10.2927				-29.1072
AUTO THRESHOLD
Study	SN IS AUTO	JK IS AUTO	Mean IS AUTO	JK-SN		MVO SN	MVO JK	Mean MVO	JK-SN
X623	17.99	16.53	17.26	-1.46		0.09	0	0.045	-0.09
X630	23.96	20.86	22.41	-3.1		0.13	0.21	0.17	0.08
X641	26.67	25.98	26.325	-0.69		0	0	0	0
X670	25.8	25.6	25.7	-0.2		0.31	0.24	0.275	-0.07
X685	17.87	18.16	18.015	0.29		0	0	0	0
X689	44.54	45.01	44.775	0.47		6.05	6.56	6.305	0.51
X717	59.3	62.98	61.14	3.68		3.95	4.51	4.23	0.56
X731	23.22	21.4	22.31	-1.82		0	0.02	0.01	0.02
X797	42.38	48.33	45.355	5.95		0.39	0.14	0.265	-0.25
254-125	37.27	42.53	39.9	5.26		5.91	5.78	5.845	-0.13
SD differences				3.08158					0.265248
1.96SD				6.03989					0.519887
Mean diff				0.838					0.063
plus 1.96SD				6.87789					0.582887
minus 1.96SD				-5.20189					-0.456887
CoV				9.53488					15.4709
mean	31.9	32.738		32.319		1.683	1.746		1.7145
ICC				0.98					0.995
sum diffs				8.38					0.63
Abs difference (%)				2.5929					3.67454
Study	SN AAR AUTO	JK AAR AUTO	Mean AAR AUTO	JK-SN		IMH SN	IMH JK	Mean IMH	JK-SN
X623	38.78	45.17	41.975	6.39		0	0	0	0
X630	38.81	40.93	39.87	2.12		0.36	0.43	0.395	0.07
X641	36.5	35.9	36.2	-0.6		0	0	0	0
X670	33.94	36.22	35.08	2.28		0.93	0.7	0.815	-0.23
X685	22.79	23.74	23.265	0.95		0	0	0	0
X689	56.34	62.63	59.485	6.29		7.9	8.06	7.98	0.16
X717	67.75	71.55	69.65	3.8		0.08	0.49	0.285	0.41
X731	27.26	26.45	26.855	-0.81		0	0	0	0
X797	70.34	71.57	70.955	1.23		0	0	0	0
254-125	39.04	40.21	39.625	1.17		4.07	4	4.035	-0.07
SD differences				2.52222					0.164938
1.96SD				4.94354					0.323278
Mean diff				2.282					0.034
plus 1.96SD				7.22554					0.357278
minus 1.96SD				-2.66154					-0.289278
CoV				5.694					12.2086
mean	43.155	45.437		44.296		1.334	1.368		1.351
ICC				0.981					0.998
sum diffs				22.82					0.34
Abs difference (%)				5.15171					2.51665
MANUAL
Study	SN IS MANUAL	JK IS MANUAL	GPM IS MANUAL	Mean IS MANUAL		JK-SN	MVO SN	MVO JK	Mean MVO	JK-SN
X623	9.28	8.81	6.1	9.045		-0.47	0	0	0	0
X630	22.37	16.33	12.3	19.35		-6.04	0.98	0.45	0.715	-0.53
X641	24.92	15.54	8.9	20.23		-9.38	0	0	0	0
X670	27.3	24.95	13.69	26.125		-2.35	1.25	0.67	0.96	-0.58
X685	16.12	13.56	14	14.84		-2.56	0	0.11	0.055	0.11
X689	42.26	36.26	30.5	39.26		-6	10.47	8.82	9.645	-1.65
X717	60.52	61.24	45.7	60.88		0.72	13.68	10.15	11.915	-3.53
X731	19.11	12.95	7.4	16.03		-6.16	0.17	0.18	0.175	0.01
X797	47.72	49.49	30.09	48.605		1.77	1.52	1.47	1.495	-0.05
254-125	33.98	29.3	30.51	31.64		-4.68	6.98	9.74	8.36	2.76
SD differences						3.53883				1.57183
1.96SD						6.93611				3.08079
Mean diff						-3.515				-0.346
plus 1.96SD						3.42111				2.73479
minus 1.96SD						-10.4511				-3.42679
CoV						12.3733				47.1738
mean	30.358	26.843	19.919			28.6005	3.505	3.159		3.332
ICC						0.958				0.948
sum diffs						-35.15				-3.46
Abs difference (%)						-12.29				-10.3842
Study	SN AAR MAN	JK AAR MAN	GPM AAR MAN	Mean IS MANUAL		JK-SN	IMH SN	IMH JK	Mean IMH	JK-SN
X623	36.36	29.64	n/a	33		-6.72	0	0	0	0
X630	45.8	42.63	n/a	44.215		-3.17	2.4	0.82	1.61	-1.58
X641	32.9	36.72	n/a	34.81		3.82	0	0	0	0
X670	38.61	30.81	n/a	34.71		-7.8	1.43	0.68	1.055	-0.75
X685	24.72	24.54	n/a	24.63		-0.18	0	0	0	0
X689	58.97	56.68	n/a	57.825		-2.29	10.93	9.51	10.22	-1.42
X717	77.5	66.87	n/a	72.185		-10.63	5.31	6.78	6.045	1.47
X731	28.4	26.33	n/a	27.365		-2.07	0	0	0	0
X797	69.69	65.98	n/a	67.835		-3.71	0	0	0	0
254-125	41.32	39.28	n/a	40.3		-2.04	5.13	4.9	5.015	-0.23
SD differences						4.0837				0.860174
1.96SD						8.00405				1.68594
Mean diff						-3.479				-0.251
plus 1.96SD						4.52505				1.43494
minus 1.96SD						-11.483				-1.93694
CoV						9.34752				35.9229
mean	45.427	41.948				43.6875	2.52	2.269		2.3945
ICC						0.953				0.971
sum diffs						-34.79				-2.51
Abs difference (%)						-7.96338				-10.4824

## Sheet: INTEROBSERVER DATA
Observer 1 = JK	Observer 2 = SN
FWHM (IS)				7SD (IS)				MANUAL (IS)				MANUAL (AAR)
Subject	JK IS (%LVM)	SN IS (%LVM)		Subject	JK IS (%LVM)	SN IS (%LVM)		Subject	JK IS (%LVM)	SN IS (%LVM)		Subject	JK AAR (%LVM)	SN AAR (%LVM)
1	19.24	18.9577		1	22.3236	20.0579		1	18.6464	13.8328		1	32.9497	21.3102
2	15.5624	16.7181		2	15.6242	15.8271		2	17.865	15.4124		2	29.2281	42.1703
3	8.84346	10.5008		3	18.9693	17.5054		3	8.78297	13.0172		3	24.5947	36.1481
4	1.05046	1.12549		4	0.468955	1.96961		4	1.2568	1.38811		4	17.2013	24.8171
5	25.8964	26.0084		5	37.7451	25.7143		5	38.0252	27.7031		5	47.9412	54.3768
6	1.4109	1.42923		6	0.48557	0.787907		6	0.622996	0.833715		6	20.6047	18.2318
7	11.8648	9.86898		7	14.5586	12.9546		7	11.2341	7.94974		7	36.2528	41.3536
8	13.9955	15.1392		8	12.9798	15.1152		8	11.5083	11.6923		8	33.2534	37.6839
9	2.94695	4.3222		9	8.90635	9.51757		9	4.45318	2.4558		9	14.6038	19.6355
10	4.94795	6.5891		10	4.73974	3.31904		10	4.84997	3.24556		10	15.7502	28.6957
5SD (IS)				8SD (IS)				2SD (AAR)
Subject	JK IS (%LVM)	SN IS (%LVM)		Subject	JK IS (%LVM)	SN IS (%LVM)		Subject	JK AAR (%LVM)	SN AAR (%LVM)
1	29.3015	28.8382		1	18.8636	16.8585		1	42.0123	36.5907
2	19.7883	21.1116		2	13.8156	14.0538		2	53.4098	61.5086
3	22.8526	23.3245		3	16.8159	15.969		3	27.9337	33.8858
4	0.947289	3.64847		4	0.347027	1.54755		4	34.2712	40.0019
5	41.2325	32.423		5	36.0994	22.8221		5	59.7199	58.6555
6	1.2918	1.88731		6	0.348145	0.531379		6	22.7302	27.8882
7	16.3952	14.8769		7	13.677	11.9138		7	45.0471	25.5541
8	16.8906	20.3215		8	11.4283	13.5717		8	32.1577	33.0214
9	16.2192	13.3923		9	6.86531	6.96355		9	13.9707	15.99
10	7.49541	8.16901		10	3.33129	2.3515		10	18.5793	20.1225
6SD (IS)				OAT (IS)				OAT (AAR)
Subject	JK IS (%LVM)	SN IS (%LVM)		Subject	JK IS (%LVM)	SN IS (%LVM)		Subject	JK AAR (%LVM)	SN AAR (%LVM)
1	25.6822	23.9667		1	33.1596	32.7904		1	35.8523	36.9598
2	17.6092	17.8562		2	23.4495	24.3846		2	56.2064	58.1826
3	20.8202	19.6105		3	25.5867	28.4539		3	34.9383	35.7126
4	0.619021	2.52298		4	15.4005	18.3455		4	34.8434	36.9068
5	39.5098	28.3964		5	37.409	37.3459		5	56.1975	56.2115
6	0.787907	1.23683		6	2.25378	2.56528		6	37.7187	37.0957
7	15.5259	14.0688		7	14.0688	14.3504		7	33.3905	36.0842
8	14.9472	16.9866		8	21.833	20.9133		8	29.6785	34.1811
9	11.7223	12.4645		9	19.3189	18.9369		9	25.7695	26.8391
10	6.16044	4.89896		10	23.5273	18.4078		10	38.1139	38.0159

## Sheet: INTRAOBSERVER DATA
Observer 1 = SN1	Observer 2 = SN2
FWHM (IS)				7SD (IS)				MANUAL (IS)				MANUAL (AAR)
Subject	SN1 IS (%LVM)	SN2 IS (%LVM)		Subject	SN1 IS (%LVM)	SN2 IS (%LVM)		Subject	SN1 IS (%LVM)	SN2 IS (%LVM)		Subject	SN1 AAR (%LVM)	SN2 AAR (%LVM)
1	19.5512	18.9577		1	20.0724	20.0579		1	11.7481	13.8328		1	21.0351	21.3102
2	16.5417	16.7181		2	15.933	15.8271		2	12.9951	15.4124		2	39.4177	42.1703
3	10.6581	10.5008		3	18.7757	17.5054		3	8.94024	13.0172		3	47.774	36.1481
4	1.10673	1.12549		4	1.13487	1.96961		4	1.15363	1.38811		4	21.8533	24.8171
5	25.6793	26.0084		5	25.6092	25.7143		5	27.0378	27.7031		5	43.8796	54.3768
6	1.38342	1.42923		6	0.833715	0.787907		6	0.742098	0.833715		6	27.476	18.2318
7	10.5424	9.86898		7	12.5872	12.9546		7	7.32769	7.94974		7	36.2777	41.3536
8	13.8676	15.1392		8	16.3308	15.1152		8	9.25304	11.6923		8	33.4773	37.6839
9	3.04519	4.3222		9	6.99629	9.51757		9	1.89915	2.4558		9	16.1428	19.6355
10	6.31966	6.5891		10	3.45377	3.31904		10	5.02143	3.24556		10	22.5352	28.6957
5SD (IS)				8SD (IS)				2SD (AAR)
Subject	SN1 IS (%LVM)	SN2 IS (%LVM)		Subject	SN1 IS (%LVM)	SN2 IS (%LVM)		Subject	SN1 AAR (%LVM)	SN2 AAR (%LVM)
1	28.0492	28.8382		1	16.5689	16.8585		1	34.5928	36.5907
2	20.0882	21.1116		2	13.3833	14.0538		2	57.9885	61.5086
3	21.4009	23.3245		3	16.9731	15.969		3	29.7484	33.8858
4	3.43275	3.64847		4	0.656537	1.54755		4	38.67	40.0019
5	30.7913	32.423		5	22.1429	22.8221		5	59.4818	58.6555
6	2.08887	1.88731		6	0.558864	0.531379		6	28.6761	27.8882
7	15.1708	14.8769		7	11.3261	11.9138		7	24.097	25.5541
8	19.6017	20.3215		8	14.6673	13.5717		8	30.8061	33.0214
9	15.9026	13.3923		9	4.97708	6.96355		9	19.6682	15.99
10	7.14023	8.16901		10	2.16779	2.3515		10	19.5101	20.1225
6SD (IS)				OAT (IS)				OAT (AAR)
Subject	SN1 IS (%LVM)	SN2 IS (%LVM)		Subject	SN1 IS (%LVM)	SN2 IS (%LVM)		Subject	SN1 AAR (%LVM)	SN2 AAR (%LVM)
1	23.9739	23.9667		1	33.3261	32.7904		1	35.4687	36.9598
2	18.4385	17.8562		2	27.1637	24.3846		2	58.659	58.1826
3	20.9654	19.6105		3	26.8812	28.4539		3	37.866	35.7126
4	1.96961	2.52298		4	16.676	18.3455		4	37.2257	36.9068
5	29.0126	28.3964		5	34.7479	37.3459		5	54.979	56.2115
6	1.23683	1.23683		6	3.34402	2.56528		6	37.2515	37.0957
7	13.8239	14.0688		7	14.4484	14.3504		7	33.5619	36.0842
8	18.3141	16.9866		8	19.5537	20.9133		8	33.6052	34.1811
9	9.39751	12.4645		9	18.4894	18.9369		9	28.2034	26.8391
10	5.26638	4.89896		10	20.3797	18.4078		10	38.9467	38.0159

## Sheet: v MANUAL DATA
Observers = JK, SN	Manual = Mean of all 6 Manual Results
FWHM (IS)				7SD (IS)				2SD (AAR)
Subject	Observers IS (%LVM)	Manual IS (%LV)		Subject	Observers IS (%LVM)	Manual IS (%LV)		Subject	Observers AAR (%LVM)	Manual AAR (%LVM)
1	19.0988	16.4763		1	21.1907	16.4763		1	39.3015	27.101
2	16.1403	16.3741		2	15.7256	16.3741		2	57.4592	36.5064
3	9.67215	11.5195		3	18.2374	11.5195		3	30.9098	35.6666
4	1.08798	1.68261		4	1.21928	1.68261		4	37.1366	23.3221
5	25.9524	31.0406		5	31.7297	31.0406		5	59.1877	46.8165
6	1.42006	1.12322		6	0.636738	1.12322		6	25.3092	22.7174
7	10.8669	9.40125		7	13.7566	9.40125		7	35.3006	34.0492
8	14.5673	10.8989		8	14.0475	10.8989		8	32.5896	32.3257
9	3.63458	3.64331		9	9.21196	3.64331		9	14.9804	19.3102
10	5.76852	3.82854		10	4.02939	3.82854		10	19.3509	22.447
5SD (IS)				8SD (IS)				OAT (AAR)
Subject	Observers IS (%LVM)	Manual IS (%LV)		Subject	Observers IS (%LVM)	Manual IS (%LV)		Subject	Observers AAR (%LVM)	Manual AAR (%LVM)
1	29.0699	16.4763		1	17.861	16.4763		1	36.4061	27.101
2	20.4499	16.3741		2	13.9347	16.3741		2	57.1945	36.5064
3	23.0886	11.5195		3	16.3925	11.5195		3	35.3254	35.6666
4	2.29788	1.68261		4	0.947289	1.68261		4	35.8751	23.3221
5	36.8277	31.0406		5	29.4608	31.0406		5	56.2045	46.8165
6	1.58956	1.12322		6	0.439762	1.12322		6	37.4072	22.7174
7	15.6361	9.40125		7	12.7954	9.40125		7	34.7374	34.0492
8	18.606	10.8989		8	12.5	10.8989		8	31.9298	32.3257
9	14.8057	3.64331		9	6.91443	3.64331		9	26.3043	19.3102
10	7.83221	3.82854		10	2.8414	3.82854		10	38.0649	22.447
6SD (IS)				OAT (IS)
Subject	Observers IS (%LVM)	Manual IS (%LV)		Subject	Observers IS (%LVM)	Manual IS (%LV)
1	24.8245	16.4763		1	32.975	16.4763
2	17.7327	16.3741		2	23.9171	16.3741
3	20.2153	11.5195		3	27.0203	11.5195
4	1.571	1.68261		4	16.873	1.68261
5	33.9531	31.0406		5	37.3775	31.0406
6	1.01237	1.12322		6	2.40953	1.12322
7	14.7974	9.40125		7	14.2096	9.40125
8	15.9669	10.8989		8	21.3732	10.8989
9	12.0934	3.64331		9	19.1279	3.64331
10	5.5297	3.82854		10	20.9675	3.82854
