# Supplementary material for: Comparison of semi-automated methods to quantify infarct size and area at risk by cardiovascular magnetic resonance imaging at 1.5T and 3.0T field strengths
Source: BMC Res Notes. 2015 Feb 25;8:52. doi: 10.1186/s13104-015-1007-1 (PMC4347654; doi:10.1186/s13104-015-1007-1)
Supplement: Additional file 7: — 3.0T dataset for IS and AAR quantification. [file 13104_2015_1007_MOESM7_ESM.xls]

## Sheet: JK v SN for IS and STIR (grams)
FWHM													5SD
Study	SN ROI FWHM	JK ROI FWHM	SN IS	JK IS	GPM MAN IS	Mean IS	JK-SN	MVO SN	MVO JK	Mean MVO	JK-SN		Study	SN ROI 5SD	JK ROI 5SD	SN IS	JK IS	Mean IS	JK-SN	MVO SN	MVO JK	Mean MVO	JK-SN
X623	1022	1022	8.52	7.57	6.1	8.045	-0.95	0.58	0	0.29	-0.58		X623	1290	1115	5	6.05	5.525	1.05	0.65	0	0.325	-0.65
X630	1035	1035	10.94	10.81	12.3	10.875	-0.13	0.69	0.77	0.73	0.08		X630	888	970	14.27	12.09	13.18	-2.18	0.53	0.74	0.635	0.21
X641	894	894	12.18	11.52	8.9	11.85	-0.66	0	0	0	0		X641	1128	942	6.39	10.09	8.24	3.7	0	0	0	0
X670	37	37	16.77	16	13.69	16.385	-0.77	1.32	1.07	1.195	-0.25		X670	13	12	34.19	34.25	34.22	0.06	0.05	0.02	0.035	-0.03
X685	35	35	11.75	11.78	14	11.765	0.03	0	0	0	0		X685	17	18	22.07	21.93	22	-0.14	0	0	0	0
X689	21	26	31.88	22.35	30.5	27.115	-9.53	8.05	7.82	7.935	-0.23		X689	16	14	39.08	45.27	42.175	6.19	7	7.02	7.01	0.02
X717	32	32	39.53	46.34	45.7	42.935	6.81	10.52	13.72	12.12	3.2		X717	18	18	61.1	65.95	63.525	4.85	4.11	4.15	4.13	0.04
X731	29	29	13.88	12.68	7.4	13.28	-1.2	0	0.21	0.105	0.21		X731	28	28	14.75	13.4	14.075	-1.35	0	0.12	0.06	0.12
X797	57	53	24.75	30.92	30.09	27.835	6.17	1.42	0.71	1.065	-0.71		X797	20	25	56.97	60.21	58.59	3.24	0	0	0	0
254-125	42	41	36.09	43.31	30.51	39.7	7.22	6.52	6.59	6.555	0.07		254-125	49	39	30.49	44.97	37.73	14.48	8.51	5.93	7.22	-2.58
SD differences							5.00996				1.10206		SD differences						4.8762				0.837762
1.96SD							9.81952				2.16004		1.96SD						9.55736				1.64201
Mean diff							0.699				0.179		Mean diff						2.99				-0.287
plus 1.96SD							10.5185				2.33904		plus 1.96SD						12.5474				1.35501
minus 1.96SD							-9.12052				-1.98104		minus 1.96SD						-6.56736				-1.92901
CoV							23.8814				36.7416		CoV						16.2942				43.1503
mean			20.629	21.328			20.9785	2.91	3.089		2.9995		mean			28.431	31.421		29.926	2.085	1.798		1.9415
ICC							0.93				0.97		ICC						0.97				0.96
sum diffs							6.99				1.79		sum diffs						29.9				-2.87
Abs difference (%)							3.33198				5.96766		Abs difference (%)						9.99131				-14.7824
Study	SN ROI 2SD	JK ROI 2SD	SN AAR	JK AAR		Mean IS	JK-SN	IMH SN	IMH JK	Mean IMH	JK-SN
X623	1112	1094	35.98	39.81		37.895	3.83	0	0	0	0
X630	1323	1356	29.21	28.77		28.99	-0.44	0.66	0.73	0.695	0.07
X641	1401	1343	28.75	34.81		31.78	6.06	0	0	0	0
X670	82	81	30.24	33.14		31.69	2.9	0.58	0.44	0.51	-0.14
X685	96	98	26.55	27.53		27.04	0.98	0	0	0	0
X689	70	69	45.13	52.34		48.735	7.21	8.57	5.34	6.955	-3.23
X717	149	149	59.53	64.21		61.87	4.68	0.03	0.44	0.235	0.41
X731	110	105	28.6	29.47		29.035	0.87	0	0	0	0
X797	135	132	60.27	72.99		66.63	12.72	0	0	0	0		Mean IS		man	5sd	auto
254-125	140	139	38.65	41.39		40.02	2.74	4.21	3.53	3.87	-0.68		fwhm	20.98	9.045	5.525	17.26
SD differences							3.83356				1.04421		5sd	29.93	19.35	13.18	22.41
1.96SD							7.51378				2.04666		auto	32.32	20.23	8.24	26.325
Mean diff							4.155				-0.357		man	28.6	26.125	34.22	25.7
plus 1.96SD							11.6688				1.68966				14.84	22	18.015			0.453915	p (5 v auto)
minus 1.96SD							-3.35878				-2.40366				39.26	42.175	44.775				p (auto v man)
CoV							9.49641				85.1376				60.88	63.525	61.14
mean			38.291	42.446			40.3685	1.405	1.048		1.2265				16.03	14.075	22.31
ICC							0.93				0.9				48.605	58.59	45.355
sum diffs							41.55				-3.57				31.64	37.73	39.9
Abs difference (%)							10.2927				-29.1072
AUTO THRESHOLD
Study	SN IS AUTO	JK IS AUTO	Mean IS AUTO	JK-SN		MVO SN	MVO JK	Mean MVO	JK-SN
X623	17.99	16.53	17.26	-1.46		0.09	0	0.045	-0.09
X630	23.96	20.86	22.41	-3.1		0.13	0.21	0.17	0.08
X641	26.67	25.98	26.325	-0.69		0	0	0	0
X670	25.8	25.6	25.7	-0.2		0.31	0.24	0.275	-0.07
X685	17.87	18.16	18.015	0.29		0	0	0	0
X689	44.54	45.01	44.775	0.47		6.05	6.56	6.305	0.51
X717	59.3	62.98	61.14	3.68		3.95	4.51	4.23	0.56
X731	23.22	21.4	22.31	-1.82		0	0.02	0.01	0.02
X797	42.38	48.33	45.355	5.95		0.39	0.14	0.265	-0.25
254-125	37.27	42.53	39.9	5.26		5.91	5.78	5.845	-0.13
SD differences				3.08158					0.265248
1.96SD				6.03989					0.519887
Mean diff				0.838					0.063
plus 1.96SD				6.87789					0.582887
minus 1.96SD				-5.20189					-0.456887
CoV				9.53488					15.4709
mean	31.9	32.738		32.319		1.683	1.746		1.7145
ICC				0.98					0.995
sum diffs				8.38					0.63
Abs difference (%)				2.5929					3.67454
Study	SN AAR AUTO	JK AAR AUTO	Mean AAR AUTO	JK-SN		IMH SN	IMH JK	Mean IMH	JK-SN
X623	38.78	45.17	41.975	6.39		0	0	0	0
X630	38.81	40.93	39.87	2.12		0.36	0.43	0.395	0.07
X641	36.5	35.9	36.2	-0.6		0	0	0	0
X670	33.94	36.22	35.08	2.28		0.93	0.7	0.815	-0.23
X685	22.79	23.74	23.265	0.95		0	0	0	0
X689	56.34	62.63	59.485	6.29		7.9	8.06	7.98	0.16
X717	67.75	71.55	69.65	3.8		0.08	0.49	0.285	0.41
X731	27.26	26.45	26.855	-0.81		0	0	0	0
X797	70.34	71.57	70.955	1.23		0	0	0	0
254-125	39.04	40.21	39.625	1.17		4.07	4	4.035	-0.07
SD differences				2.52222					0.164938
1.96SD				4.94354					0.323278
Mean diff				2.282					0.034
plus 1.96SD				7.22554					0.357278
minus 1.96SD				-2.66154					-0.289278
CoV				5.694					12.2086
mean	43.155	45.437		44.296		1.334	1.368		1.351
ICC				0.981					0.998
sum diffs				22.82					0.34
Abs difference (%)				5.15171					2.51665
MANUAL
Study	SN IS MANUAL	JK IS MANUAL	GPM IS MANUAL	Mean IS MANUAL		JK-SN	MVO SN	MVO JK	Mean MVO	JK-SN
X623	9.28	8.81	6.1	9.045		-0.47	0	0	0	0
X630	22.37	16.33	12.3	19.35		-6.04	0.98	0.45	0.715	-0.53
X641	24.92	15.54	8.9	20.23		-9.38	0	0	0	0
X670	27.3	24.95	13.69	26.125		-2.35	1.25	0.67	0.96	-0.58
X685	16.12	13.56	14	14.84		-2.56	0	0.11	0.055	0.11
X689	42.26	36.26	30.5	39.26		-6	10.47	8.82	9.645	-1.65
X717	60.52	61.24	45.7	60.88		0.72	13.68	10.15	11.915	-3.53
X731	19.11	12.95	7.4	16.03		-6.16	0.17	0.18	0.175	0.01
X797	47.72	49.49	30.09	48.605		1.77	1.52	1.47	1.495	-0.05
254-125	33.98	29.3	30.51	31.64		-4.68	6.98	9.74	8.36	2.76
SD differences						3.53883				1.57183
1.96SD						6.93611				3.08079
Mean diff						-3.515				-0.346
plus 1.96SD						3.42111				2.73479
minus 1.96SD						-10.4511				-3.42679
CoV						12.3733				47.1738
mean	30.358	26.843	19.919			28.6005	3.505	3.159		3.332
ICC						0.958				0.948
sum diffs						-35.15				-3.46
Abs difference (%)						-12.29				-10.3842
Study	SN AAR MAN	JK AAR MAN	GPM AAR MAN	Mean IS MANUAL		JK-SN	IMH SN	IMH JK	Mean IMH	JK-SN
X623	36.36	29.64	n/a	33		-6.72	0	0	0	0
X630	45.8	42.63	n/a	44.215		-3.17	2.4	0.82	1.61	-1.58
X641	32.9	36.72	n/a	34.81		3.82	0	0	0	0
X670	38.61	30.81	n/a	34.71		-7.8	1.43	0.68	1.055	-0.75
X685	24.72	24.54	n/a	24.63		-0.18	0	0	0	0
X689	58.97	56.68	n/a	57.825		-2.29	10.93	9.51	10.22	-1.42
X717	77.5	66.87	n/a	72.185		-10.63	5.31	6.78	6.045	1.47
X731	28.4	26.33	n/a	27.365		-2.07	0	0	0	0
X797	69.69	65.98	n/a	67.835		-3.71	0	0	0	0
254-125	41.32	39.28	n/a	40.3		-2.04	5.13	4.9	5.015	-0.23
SD differences						4.0837				0.860174
1.96SD						8.00405				1.68594
Mean diff						-3.479				-0.251
plus 1.96SD						4.52505				1.43494
minus 1.96SD						-11.483				-1.93694
CoV						9.34752				35.9229
mean	45.427	41.948				43.6875	2.52	2.269		2.3945
ICC						0.953				0.971
sum diffs						-34.79				-2.51
Abs difference (%)						-7.96338				-10.4824

## Sheet: INTEROBSERVER DATA
Observer 1 = JK	Observer 2 = SN
FWHM (IS)				7SD (IS)				MANUAL (IS)				MANUAL (AAR)
Subject	JK IS (%LVM)	SN IS (%LVM)		Subject	JK IS (%LVM)	SN IS (%LVM)		Subject	JK IS (%LVM)	SN IS (%LVM)		Subject	JK AAR (%LVM)	SN AAR (%LVM)
1	6.03955	5.36613		1	0.333168	0.127596		1	3.46636	3.40257		1	23.3288	25.9871
2	12.9529	12.799		2	12.2425	5.24509		2	12.0057	10.798		2	41.7357	54.9964
3	9.68511	9.16031		3	2.54453	0.0477099		3	6.65553	7.15649		3	33.6355	30.9876
4	16.632	15.8683		4	30.9531	15.4815		4	20.2717	11.1078		4	30.6357	30.1398
5	9.55285	9.57724		5	14.7236	14.9675		5	11.8088	7.82674		5	25.0406	26.3637
6	31.3687	21.9915		6	34.8126	31.0932		6	29.017	22.2375		6	63.3081	54.8558
7	30.3726	35.6051		7	42.4741	43.1348		7	45.0096	29.0127		7	49.9654	53.7149
8	13.3964	12.2382		8	8.07837	7.99151		8	12.354	7.49928		8	22.9611	25.1327
9	17.5308	21.9011		9	37.1087	37.7674		9	21.2849	13.8051		9	42.1094	32.4975
10	33.789	40.5486		10	34.3133	21.6927		10	24.8479	20.4756		10	35.5585	20.4756
5SD (IS)				8SD (IS)				2SD (AAR)
Subject	JK IS (%LVM)	SN IS (%LVM)		Subject	JK IS (%LVM)	SN IS (%LVM)		Subject	JK AAR (%LVM)	SN AAR (%LVM)
1	4.28865	3.54434		1	0.0708868	0		1	28.22	25.5051
2	14.3145	16.8956		2	9.2825	4.03741		2	34.0635	34.5844
3	8.02322	5.08111		3	1.14504	0.0159033		3	27.6797	22.861
4	33.9681	33.9086		4	29.4853	12.3574		4	32.8672	29.9911
5	17.8293	17.9431		5	13.3008	13.7073		5	22.3821	21.5854
6	44.5439	38.4532		6	32.3428	28.5054		6	51.5005	44.4062
7	50.6723	46.9458		7	39.6773	38.5171		7	49.3354	45.7395
8	12.9331	14.2361		8	6.03224	5.65582		8	28.4432	27.6035
9	42.6477	40.3527		9	34.495	35.5787		9	51.7	42.6902
10	42.1028	28.546		10	31.0364	18.4252		10	38.7511	36.1858
6SD (IS)				OAT (IS)				OAT (AAR)
Subject	JK IS (%LVM)	SN IS (%LVM)		Subject	JK IS (%LVM)	SN IS (%LVM)		Subject	JK AAR (%LVM)	SN AAR (%LVM)
1	0.779755	0.779755		1	11.7176	12.7525		1	32.0196	27.4899
2	16.126	7.69595		2	24.6981	28.3685		2	41.1793	45.9507
3	4.85051	0.302163		3	20.6584	21.2071		3	28.5464	29.0235
4	33.9482	18.0998		4	25.3893	25.5876		4	35.9218	33.6606
5	16.2764	16.561		5	14.7642	14.5285		5	19.3008	18.5285
6	37.4201	35.9048		6	44.2881	43.8256		6	61.6255	55.4364
7	45.655	44.5102		7	48.3903	45.5628		7	54.975	52.0553
8	10.0666	10.7905		8	20.6544	22.411		8	25.5284	26.3102
9	40.1048	39.0565		9	34.2329	30.0184		9	50.6941	49.8229
10	37.2999	24.567		10	39.8184	34.8937		10	37.6463	36.5509

## Sheet: INTRAOBSERVER DATA
Observer 1 = JK1	Observer 2 = JK2
FWHM (IS)				7SD (IS)				MANUAL (IS)				MANUAL (AAR)
Subject	JK1 IS (%LVM)	JK2 IS (%LVM)		Subject	JK1 IS (%LVM)	JK2 IS (%LVM)		Subject	JK1 IS (%LVM)	JK2 IS (%LVM)		Subject	JK1 AAR (%LVM)	JK2 AAR (%LVM)
1	5.79145	5.36613		1	1.77926	0.333168		1	4.8841	3.46636		1	23.3288	24.704
2	11.5321	12.799		2	14.6223	12.2425		2	12.1241	12.0057		2	41.7357	39.6401
3	9.69307	9.16031		3	1.55057	2.54453		3	9.08079	6.65553		3	33.6355	30.431
4	13.617	15.8683		4	31.5482	30.9531		4	20.5792	20.2717		4	30.6357	31.5085
5	11.748	9.57724		5	18.7317	14.7236		5	14.6174	11.8088		5	25.0406	28.4484
6	23.1723	21.9915		6	28.712	34.8126		6	33.5924	29.017		6	63.3081	64.9218
7	33.7226	35.6051		7	49.6811	42.4741		7	47.0534	45.0096		7	49.9654	51.3792
8	11.6302	12.2382		8	6.40865	8.07837		8	13.3964	12.354		8	22.9611	24.3413
9	22.1703	21.9011		9	42.676	37.1087		9	23.2115	21.2849		9	42.1094	35.9966
10	38.3391	40.5486		10	21.1872	34.3133		10	27.4319	24.8479		10	35.5585	36.7756
5SD (IS)				8SD (IS)				2SD (AAR)
Subject	JK1 IS (%LVM)	JK2 IS (%LVM)		Subject	JK1 IS (%LVM)	JK2 IS (%LVM)		Subject	JK1 AAR (%LVM)	JK2 AAR (%LVM)
1	4.72106	4.28865		1	0.928617	0.0708868		1	24.9096	28.22
2	21.9039	14.3145		2	10.1231	9.2825		2	31.2692	34.0635
3	6.96565	8.02322		3	0.469148	1.14504		3	23.4653	27.6797
4	34.7416	33.9681		4	30.0903	29.4853		4	27.2835	32.8672
5	23.6179	17.8293		5	17.3496	13.3008		5	23.5854	22.3821
6	44.111	44.5439		6	24.9631	32.3428		6	47.6533	51.5005
7	53.277	50.6723		7	47.1763	39.6773		7	44.3642	49.3354
8	13.1648	12.9331		8	3.11746	6.03224		8	27.1402	28.4432
9	46.4443	42.6477		9	41.224	34.495		9	52.3516	51.7
10	30.4934	42.1028		10	17.2737	31.0364		10	34.9312	38.7511
6SD (IS)				OAT (IS)				OAT (AAR)
Subject	JK1 IS (%LVM)	JK2 IS (%LVM)		Subject	JK1 IS (%LVM)	JK2 IS (%LVM)		Subject	JK1 AAR (%LVM)	JK2 AAR (%LVM)
1	3.03395	0.779755		1	11.03	11.7176		1	30.5451	32.0196
2	19.2754	16.126		2	21.9275	24.6981		2	41.9607	40.4
3	3.47487	4.85051		3	19.4656	20.6584		3	28.5623	28.5464
4	32.2821	33.9482		4	24.4372	25.3893		4	36.5566	35.9218
5	20.6423	16.2764		5	17.3089	14.7642		5	18.9268	19.3008
6	33.1792	37.4201		6	43.4321	44.2881		6	62.5603	61.6255
7	51.456	45.655		7	47.6527	48.3903		7	52.1552	54.975
8	9.19795	10.0666		8	20.5096	20.6544		8	23.6657	25.5284
9	44.376	40.1048		9	30.5072	34.2329		9	48.98	50.6941
10	25.5594	37.2999		10	40.2303	39.8184		10	36.9816	37.6463

## Sheet: v MANUAL DATA
Observers = JK, SN	Manual = Mean of all 6 Manual Results
FWHM (IS)				7SD (IS)				2SD (AAR)
Subject	Observers IS (%LVM)	Manual IS (%LV)		Subject	Observers IS (%LVM)	Manual IS (%LV)		Subject	Observers AAR (%LVM)	Manual AAR (%LVM)
1	5.70284	4.03228		1	0.230382	4.03228		1	26.8626	23.7565
2	12.8759	12.576		2	8.74378	12.576		2	34.3239	42.604
3	9.42271	8.28827		3	1.29612	8.28827		3	25.2704	28.7439
4	16.2501	16.0154		4	23.2173	16.0154		4	31.4291	30.9415
5	9.56504	7.48374		5	14.8455	7.48374		5	21.9837	17.7182
6	26.6801	28.1725		6	32.9529	28.1725		6	47.9534	55.7365
7	32.9889	36.5642		7	42.8045	36.5642		7	47.5375	51.7019
8	12.8173	10.1342		8	8.03494	10.1342		8	28.0234	24.2448
9	19.716	17.1259		9	37.438	17.1259		9	47.1951	36.836
10	37.1688	24.3548		10	28.003	24.3548		10	37.4684	32.6187
5SD (IS)				8SD (IS)				OAT (AAR)
Subject	Observers IS (%LVM)	Manual IS (%LV)		Subject	Observers IS (%LVM)	Manual IS (%LV)		Subject	Observers AAR (%LVM)	Manual AAR (%LVM)
1	3.9165	4.03228		1	0.0354434	4.03228		1	29.7547	23.7565
2	15.605	12.576		2	6.65996	12.576		2	43.57	42.604
3	6.55216	8.28827		3	0.580471	8.28827		3	28.785	28.7439
4	33.9383	16.0154		4	20.9214	16.0154		4	34.7912	30.9415
5	17.8862	7.48374		5	13.5041	7.48374		5	18.9146	17.7182
6	41.4986	28.1725		6	30.4241	28.1725		6	58.5309	55.7365
7	48.8091	36.5642		7	39.0972	36.5642		7	53.5152	51.7019
8	13.5846	10.1342		8	5.84403	10.1342		8	25.9193	24.2448
9	41.5002	17.1259		9	35.0368	17.1259		9	50.2585	36.836
10	35.3244	24.3548		10	24.7308	24.3548		10	37.0986	32.6187
6SD (IS)				OAT (IS)
Subject	Observers IS (%LVM)	Manual IS (%LV)		Subject	Observers IS (%LVM)	Manual IS (%LV)
1	0.779755	4.03228		1	12.2351	4.03228
2	11.911	12.576		2	26.5333	12.576
3	2.57634	8.28827		3	20.9327	8.28827
4	26.024	16.0154		4	25.4884	16.0154
5	16.4187	7.48374		5	14.6463	7.48374
6	36.6624	28.1725		6	44.0569	28.1725
7	45.0826	36.5642		7	46.9766	36.5642
8	10.4285	10.1342		8	21.5327	10.1342
9	39.5807	17.1259		9	32.1257	17.1259
10	30.9334	24.3548		10	37.3561	24.3548
